# Supplementary material for: Surface Stiffness Has No Impact on MCF-7 Sensitivity to Doxorubicin
Source: Int J Mol Sci. 2023 Jun 15;24(12):10192. doi: 10.3390/ijms241210192 (PMC10299124; doi:10.3390/ijms241210192)
Supplement: Supplementary file 1 [file ijms-24-10192-s001.zip]

Archive with 1 entries (1 files):
- ijms-2445519-supplementary.pdf
